# Supplementary material for: Machine Learning Prediction of Clostridioides difficile Infection in Hospitalized COVID-19 Patients Across Pandemic Waves
Source: Healthcare (Basel). 2026 Jun 26;14(13):1869. doi: 10.3390/healthcare14131869 (PMC13362403; doi:10.3390/healthcare14131869)
Supplement: Supplementary file 1 [file healthcare-14-01869-s001.zip]

Archive with 1 entries (1 files):
- healthcare-4381912-supplementary.pdf
